# Supplementary material for: Shape Memory Alloys in Textile Platform: Smart Textile-Composite Actuator and Its Application to Soft Grippers
Source: Sensors (Basel). 2023 Jan 30;23(3):1518. doi: 10.3390/s23031518 (PMC9919340; doi:10.3390/s23031518)
Supplement: Supplementary file 1 [file sensors-23-01518-s001.zip]

Archive with 5 entries (5 files):
- Video S1_Stepwise Actuation of a Gripper Finger.mp4
- Video S2_Demonstration of the Gripping Actuation(cotton).mp4
- Video S3_Demonstration of the Gripping Actuation(flat shape).mp4
- Video S4_Demonstration of the Gripping Actuation (convex shape).mp4
- Video S5_Demonstration of the Gripping Actuation (unusual shape).mp4
